# Supplementary material for: Efficacy and Safety of Pyrotinib Versus T-DM1 in HER2+ Metastatic Breast Cancer Patients Pre-Treated With Trastuzumab and a Taxane: A Bayesian Network Meta-Analysis
Source: Front Oncol. 2021 May 3;11:608781. doi: 10.3389/fonc.2021.608781 (PMC8127838; doi:10.3389/fonc.2021.608781)
Supplement: Supplementary file 1 [file DataSheet_1.xlsx]

## Sheet: PFS
T-DM1	0.83 (0.68, 1.02)	0.81 (0.62, 1.03)	0.65 (0.50, 0.84)	0.77 (0.57, 1.05)	0.88 (0.63, 1.22)	1.29 (1.01, 1.66)	1.09 (0.85, 1.41)	0.93 (0.70, 1.26)
1.21 (0.98, 1.48)	Lap-Cap	0.97 (0.83, 1.12)	0.78 (0.67, 0.91)	0.93 (0.74, 1.17)	1.06 (0.81, 1.37)	1.56 (1.35, 1.80)	1.32 (0.95, 1.81)	1.13 (0.91, 1.39)
1.24 (0.97, 1.60)	1.03 (0.90, 1.20)	Tra-Cap	0.81 (0.68, 0.96)	0.95 (0.74, 1.27)	1.09 (0.88, 1.36)	1.60 (1.33, 1.96)	1.35 (0.95, 1.94)	1.16 (0.91, 1.51)
1.54 (1.19, 1.99)	1.28 (1.10, 1.49)	1.24 (1.04, 1.47)	Cap	1.19 (0.91, 1.56)	1.35 (1.03, 1.78)	1.99 (1.68, 2.36)	1.68 (1.18, 2.40)	1.44 (1.12, 1.87)
1.30 (0.95, 1.76)	1.08 (0.86, 1.35)	1.05 (0.79, 1.36)	0.84 (0.64, 1.10)	Ner	1.14 (0.81, 1.60)	1.68 (1.29, 2.19)	1.42 (0.95, 2.10)	1.21 (0.89, 1.66)
1.14 (0.82, 1.58)	0.94 (0.73, 1.23)	0.92 (0.74, 1.13)	0.74 (0.56, 0.97)	0.87 (0.62, 1.24)	Per-Tra-Cap	1.47 (1.11, 1.98)	1.24 (0.82, 1.88)	1.06 (0.77, 1.49)
0.77 (0.60, 0.99)	0.64 (0.56, 0.74)	0.62 (0.51, 0.75)	0.50 (0.42, 0.59)	0.59 (0.46, 0.78)	0.68 (0.51, 0.90)	Pyr-Cap	0.84 (0.59, 1.20)	0.72 (0.56, 0.93)
0.92 (0.71, 1.18)	0.76 (0.55, 1.05)	0.74 (0.52, 1.05)	0.60 (0.42, 0.85)	0.71 (0.48, 1.05)	0.81 (0.53, 1.22)	1.19 (0.83, 1.70)	Ate-T-DM1	0.86 (0.58, 1.26)
1.07 (0.80, 1.44)	0.89 (0.72, 1.09)	0.86 (0.66, 1.10)	0.70 (0.53, 0.90)	0.82 (0.60, 1.12)	0.94 (0.67, 1.30)	1.39 (1.07, 1.78)	1.17 (0.79, 1.71)	Ner-Cap
SUCRA
Treatment	SUCRA	PrBest	MeanRank
T-DM1	71.9	0.6	3.3
Lap-Cap	36.2	0	6.1
Tra-Cap	28.3	0	6.7
Cap	1.8	0	8.9
Ner	22.2	0.2	7.2
Per-Tra-Cap	49.6	0.7	5
Pyr-Cap	97.7	85.8	1.2
Ate-T-DM1	81.5	11.9	2.5
Ner-Cap	60.9	0.8	4.1

## Sheet: PFS_results_from_OpenBUGS
	mean	sd	start	sample	val2.5pc	median	val97.5pc
hr[1,2]	0.8352	0.1006	5000	135003	0.6779	0.8294	1.022				T-DM1	1
hr[1,3]	0.8131	0.1181	5000	135003	0.6239	0.8067	1.032				Lap-Cap	2
hr[1,4]	0.6554	0.09859	5000	135003	0.5032	0.6492	0.8378				Tra-Cap	3
hr[1,5]	0.7809	0.1586	5000	135003	0.5697	0.7693	1.048				Cap	4
hr[1,6]	0.898	0.3468	5000	135003	0.6318	0.8792	1.22				Ner	5
hr[1,7]	1.307	0.1995	5000	135003	1.01	1.294	1.66				Per-Tra-Cap	6
hr[1,8]	1.101	0.1901	5000	135003	0.8452	1.09	1.408				Pyr-Cap	7
hr[1,9]	0.9488	0.2505	5000	135003	0.6971	0.934	1.255				Ate-T-DM1	8
hr[2,1]	1.211	0.1297	5000	135003	0.9787	1.206	1.475				Ner-Cap	9
hr[2,3]	0.9735	0.07415	5000	135003	0.8342	0.9722	1.116
hr[2,4]	0.7847	0.0631	5000	135003	0.6701	0.7827	0.91
hr[2,5]	0.9346	0.1244	5000	135003	0.7405	0.9273	1.165
hr[2,6]	1.072	0.2502	5000	135003	0.814	1.06	1.365
hr[2,7]	1.564	0.1171	5000	135003	1.353	1.56	1.796
hr[2,8]	1.333	0.2848	5000	135003	0.9489	1.315	1.813
hr[2,9]	1.134	0.144	5000	135003	0.9141	1.126	1.387
hr[3,1]	1.251	0.1698	5000	135003	0.9691	1.24	1.603
hr[3,2]	1.033	0.0793	5000	135003	0.8962	1.029	1.199
hr[3,4]	0.8091	0.07346	5000	135003	0.682	0.805	0.9602
hr[3,5]	0.9655	0.1496	5000	135003	0.735	0.9538	1.261
hr[3,6]	1.1	0.1734	5000	135003	0.8818	1.09	1.356
hr[3,7]	1.615	0.1659	5000	135003	1.334	1.604	1.956
hr[3,8]	1.377	0.2855	5000	135003	0.9523	1.351	1.938
hr[3,9]	1.172	0.1864	5000	135003	0.907	1.158	1.509
hr[4,1]	1.554	0.2335	5000	135003	1.194	1.54	1.987
hr[4,2]	1.283	0.1264	5000	135003	1.099	1.278	1.492
hr[4,3]	1.247	0.1869	5000	135003	1.041	1.242	1.466
hr[4,5]	1.202	0.3567	5000	135003	0.9069	1.185	1.563
hr[4,6]	1.384	1.234	5000	135003	1.026	1.354	1.776
hr[4,7]	2.003	0.2234	5000	135003	1.684	1.993	2.362
hr[4,8]	1.719	1.116	5000	135003	1.175	1.679	2.4
hr[4,9]	1.454	0.2341	5000	135003	1.116	1.438	1.874
hr[5,1]	1.315	0.2202	5000	135003	0.954	1.3	1.755
hr[5,2]	1.085	0.1327	5000	135003	0.8584	1.078	1.35
hr[5,3]	1.057	0.1533	5000	135003	0.7933	1.048	1.361
hr[5,4]	0.8521	0.1293	5000	135003	0.64	0.8441	1.103
hr[5,6]	1.163	0.283	5000	135003	0.8059	1.143	1.603
hr[5,7]	1.697	0.244	5000	135003	1.287	1.683	2.19
hr[5,8]	1.446	0.3278	5000	135003	0.9506	1.417	2.098
hr[5,9]	1.231	0.2296	5000	135003	0.8912	1.214	1.655
hr[6,1]	1.155	0.2229	5000	135003	0.8194	1.137	1.583
hr[6,2]	0.953	0.1368	5000	135003	0.7325	0.9433	1.228
hr[6,3]	0.9224	0.1086	5000	135003	0.7375	0.9173	1.134
hr[6,4]	0.7465	0.1152	5000	135003	0.5631	0.7386	0.9749
hr[6,5]	0.8905	0.1797	5000	135003	0.6237	0.8749	1.241
hr[6,7]	1.489	0.2346	5000	135003	1.108	1.472	1.975
hr[6,8]	1.271	0.3389	5000	135003	0.817	1.24	1.882
hr[6,9]	1.08	0.2139	5000	135003	0.7676	1.063	1.491
hr[7,1]	0.7786	0.1037	5000	135003	0.6022	0.7728	0.9898
hr[7,2]	0.643	0.0504	5000	135003	0.5567	0.641	0.739
hr[7,3]	0.6255	0.0649	5000	135003	0.5113	0.6233	0.7498
hr[7,4]	0.5035	0.04609	5000	135003	0.4233	0.5019	0.5937
hr[7,5]	0.6009	0.09511	5000	135003	0.4567	0.5942	0.7772
hr[7,6]	0.6891	0.1759	5000	135003	0.5064	0.6795	0.9026
hr[7,8]	0.8572	0.1933	5000	135003	0.5899	0.8425	1.2
hr[7,9]	0.729	0.1124	5000	135003	0.5612	0.7218	0.9308
hr[8,1]	0.9258	0.1349	5000	135003	0.7102	0.9173	1.183
hr[8,2]	0.7736	0.1585	5000	135003	0.5514	0.7606	1.054
hr[8,3]	0.7527	0.161	5000	135003	0.5161	0.74	1.05
hr[8,4]	0.607	0.1349	5000	135003	0.4166	0.5955	0.8513
hr[8,5]	0.7236	0.2466	5000	135003	0.4765	0.7058	1.052
hr[8,6]	0.831	0.3525	5000	135003	0.5313	0.8066	1.224
hr[8,7]	1.21	0.2803	5000	135003	0.8332	1.187	1.695
hr[8,9]	0.8795	0.3339	5000	135003	0.5835	0.8573	1.263
hr[9,1]	1.081	0.1701	5000	135003	0.7967	1.071	1.435
hr[9,2]	0.8929	0.1013	5000	135003	0.7212	0.8879	1.094
hr[9,3]	0.8696	0.1299	5000	135003	0.6627	0.8636	1.103
hr[9,4]	0.7006	0.0981	5000	135003	0.5337	0.6952	0.8958
hr[9,5]	0.8355	0.1902	5000	135003	0.6042	0.8234	1.122
hr[9,6]	0.9603	0.4911	5000	135003	0.6708	0.9412	1.303
hr[9,7]	1.396	0.193	5000	135003	1.074	1.386	1.782
hr[9,8]	1.193	0.533	5000	135003	0.7916	1.166	1.714

## Sheet: OS
T-DM1	0.88 (0.27, 2.08)	0.87 (0.21, 2.42)	0.83 (0.15, 2.53)	0.80 (0.13, 2.96)	1.03 (0.14, 4.69)	1.23 (0.21, 4.96)	1.14 (0.36, 3.89)	0.93 (0.12, 3.17)
1.14 (0.48, 3.72)	Lap-Cap	0.99 (0.43, 2.08)	0.95 (0.32, 2.19)	0.91 (0.26, 2.98)	1.18 (0.29, 4.42)	1.40 (0.43, 4.72)	1.30 (0.34, 7.80)	1.05 (0.26, 3.02)
1.14 (0.41, 4.84)	1.01 (0.48, 2.33)	Tra-Cap	0.95 (0.36, 2.40)	0.91 (0.22, 4.18)	1.18 (0.38, 3.93)	1.42 (0.37, 6.19)	1.32 (0.30, 9.65)	1.06 (0.23, 3.72)
1.20 (0.40, 6.51)	1.05 (0.46, 3.13)	1.05 (0.42, 2.75)	Cap	0.96 (0.22, 4.79)	1.24 (0.30, 5.62)	1.48 (0.36, 7.32)	1.37 (0.30, 11.74)	1.11 (0.23, 4.65)
1.26 (0.34, 7.56)	1.10 (0.34, 3.81)	1.09 (0.24, 4.62)	1.04 (0.21, 4.45)	Ner	1.30 (0.20, 7.76)	1.54 (0.28, 8.52)	1.44 (0.26, 13.49)	1.16 (0.19, 6.06)
0.97 (0.21, 7.12)	0.85 (0.23, 3.41)	0.85 (0.25, 2.63)	0.81 (0.18, 3.33)	0.77 (0.13, 5.04)	Per-Tra-Cap	1.20 (0.21, 7.47)	1.11 (0.17, 11.95)	0.89 (0.13, 4.45)
0.82 (0.20, 4.77)	0.71 (0.21, 2.34)	0.70 (0.16, 2.71)	0.67 (0.14, 2.77)	0.65 (0.12, 3.53)	0.84 (0.13, 4.81)	Pyr-Cap	0.93 (0.16, 8.62)	0.75 (0.11, 3.61)
0.88 (0.26, 2.80)	0.77 (0.13, 2.98)	0.76 (0.10, 3.31)	0.73 (0.09, 3.31)	0.70 (0.07, 3.81)	0.90 (0.08, 5.75)	1.07 (0.12, 6.42)	Ate-T-DM1	0.81 (0.07, 4.19)
1.08 (0.32, 8.30)	0.95 (0.33, 3.84)	0.95 (0.27, 4.33)	0.90 (0.21, 4.34)	0.86 (0.16, 5.28)	1.12 (0.22, 7.70)	1.33 (0.28, 9.02)	1.24 (0.24, 14.08)	Ner-Cap
SUCRA
Treatment	SUCRA	PrBest	MeanRank
T-DM1	59.8	4.2	4.2
Lap-Cap	38.2	0.2	5.9
Tra-Cap	36.6	0.7	6.1
Cap	29.2	1.6	6.7
Ner	26.9	3.3	6.9
Per-Tra-Cap	62.2	13.3	4
Pyr-Cap	77.7	41.4	2.8
Ate-T-DM1	71.7	29.5	3.3
Ner-Cap	47.8	5.7	5.2

## Sheet: OS_results_from_OpenBUGS
	mean	sd	start	sample	val2.5pc	median	val97.5pc
hr[1,2]	0.9452	0.6229	5000	135003	0.2687	0.8782	2.077				T-DM1	1
hr[1,3]	0.9733	1.012	5000	135003	0.2064	0.8749	2.425				Lap-Cap	2
hr[1,4]	0.9673	1.305	5000	135003	0.1536	0.8338	2.527				Tra-Cap	3
hr[1,5]	1.425	17.91	5000	135003	0.1323	0.7951	2.96				Cap	4
hr[1,6]	3.575	77.73	5000	135003	0.1404	1.033	4.692				Ner	5
hr[1,7]	2.481	43.96	5000	135003	0.2096	1.226	4.958				Per-Tra-Cap	6
hr[1,8]	1.808	12.74	5000	135003	0.3574	1.141	3.89				Pyr-Cap	7
hr[1,9]	1.456	9.622	5000	135003	0.1205	0.9257	3.166				Ate-T-DM1	8
hr[2,1]	1.659	6.134	5000	135003	0.4814	1.139	3.721				Ner-Cap	9
hr[2,3]	1.09	1.331	5000	135003	0.4293	0.9938	2.076
hr[2,4]	1.103	2.34	5000	135003	0.32	0.9487	2.193
hr[2,5]	1.467	12.6	5000	135003	0.2622	0.9074	2.976
hr[2,6]	3.654	81.73	5000	135003	0.2937	1.178	4.422
hr[2,7]	3.199	104.3	5000	135003	0.428	1.402	4.72
hr[2,8]	5.249	115.9	5000	135003	0.3356	1.303	7.993
hr[2,9]	1.278	2.632	5000	135003	0.2606	1.054	3.017
hr[3,1]	1.799	6.779	5000	135003	0.4123	1.143	4.844
hr[3,2]	1.115	0.7059	5000	135003	0.4816	1.006	2.33
hr[3,4]	1.09	1.568	5000	135003	0.3637	0.954	2.398
hr[3,5]	1.823	20.15	5000	135003	0.2167	0.9143	4.175
hr[3,6]	1.884	18.3	5000	135003	0.3798	1.183	3.931
hr[3,7]	6.285	365.7	5000	135003	0.3684	1.42	6.193
hr[3,8]	5.018	113	5000	135003	0.3019	1.315	9.652
hr[3,9]	1.545	6.494	5000	135003	0.231	1.055	3.716
hr[4,1]	3.013	35.22	5000	135003	0.3958	1.199	6.51
hr[4,2]	1.311	2.519	5000	135003	0.4559	1.054	3.125
hr[4,3]	2.202	31.34	5000	135003	0.417	1.048	2.75
hr[4,5]	4.34	94.2	5000	135003	0.2247	0.9574	4.793
hr[4,6]	56.78	2190	5000	135003	0.3006	1.242	5.615
hr[4,7]	27.91	1949	5000	135003	0.3605	1.482	7.319
hr[4,8]	13.82	608.4	5000	135003	0.302	1.374	11.74
hr[4,9]	2.153	14.49	5000	135003	0.2306	1.11	4.654
hr[5,1]	4.994	94.88	5000	135003	0.3378	1.258	7.559
hr[5,2]	8.357	458.4	5000	135003	0.336	1.102	3.813
hr[5,3]	30.85	2671	5000	135003	0.2395	1.094	4.616
hr[5,4]	11.37	609	5000	135003	0.2086	1.044	4.451
hr[5,6]	28.33	1013	5000	135003	0.1983	1.297	7.759
hr[5,7]	2249	296900	5000	135003	0.2837	1.541	8.517
hr[5,8]	63.66	4315	5000	135003	0.2624	1.436	13.49
hr[5,9]	18.85	1063	5000	135003	0.1893	1.16	6.064
hr[6,1]	5.282	169.2	5000	135003	0.2131	0.9681	7.124
hr[6,2]	1.235	4.97	5000	135003	0.2261	0.849	3.405
hr[6,3]	1.083	5.027	5000	135003	0.2544	0.8453	2.633
hr[6,4]	1.373	11.73	5000	135003	0.1781	0.8054	3.327
hr[6,5]	2.401	53.34	5000	135003	0.1289	0.7712	5.043
hr[6,7]	16.77	1615	5000	135003	0.2081	1.197	7.467
hr[6,8]	5.093	84.18	5000	135003	0.174	1.11	11.95
hr[6,9]	1.874	23.31	5000	135003	0.1299	0.8925	4.449
hr[7,1]	3.154	90.99	5000	135003	0.2017	0.8158	4.77
hr[7,2]	1.379	30.77	5000	135003	0.2118	0.7134	2.337
hr[7,3]	2.168	80.2	5000	135003	0.1615	0.7043	2.714
hr[7,4]	1.821	38.08	5000	135003	0.1366	0.6749	2.774
hr[7,5]	3.334	179.1	5000	135003	0.1174	0.6487	3.525
hr[7,6]	105	8874	5000	135003	0.1339	0.8351	4.806
hr[7,8]	19.86	1320	5000	135003	0.1559	0.931	8.615
hr[7,9]	15.13	1050	5000	135003	0.1109	0.7519	3.607
hr[8,1]	1.954	42.51	5000	135003	0.2571	0.8762	2.798
hr[8,2]	1.348	13.68	5000	135003	0.1251	0.7677	2.98
hr[8,3]	1.643	25.63	5000	135003	0.1036	0.7607	3.312
hr[8,4]	1.367	16.05	5000	135003	0.08519	0.7275	3.312
hr[8,5]	2.308	52.12	5000	135003	0.07411	0.6962	3.81
hr[8,6]	10.07	481.8	5000	135003	0.08368	0.9008	5.747
hr[8,7]	77.51	11670	5000	135003	0.1161	1.074	6.416
hr[8,9]	2.913	143.7	5000	135003	0.07102	0.8093	4.19
hr[9,1]	3.021	27.2	5000	135003	0.3158	1.08	8.301
hr[9,2]	1.332	3.421	5000	135003	0.3315	0.9488	3.837
hr[9,3]	1.454	5.966	5000	135003	0.2691	0.9476	4.33
hr[9,4]	2.634	70.54	5000	135003	0.2149	0.9011	4.337
hr[9,5]	3.147	40.45	5000	135003	0.1649	0.8623	5.283
hr[9,6]	3.871	68.05	5000	135003	0.2248	1.12	7.699
hr[9,7]	16.19	1104	5000	135003	0.2773	1.33	9.015
hr[9,8]	15.35	681.2	5000	135003	0.2387	1.236	14.08
